# Supplementary material for: Insight into the Organization of the B10v3 Cucumber Genome by Integration of Biological and Bioinformatic Data
Source: Int J Mol Sci. 2023 Feb 16;24(4):4011. doi: 10.3390/ijms24044011 (PMC9961470; doi:10.3390/ijms24044011)
Supplement: Supplementary file 1 [file ijms-24-04011-s001.zip]

Archive with 8 entries (8 files):
- S1_FINAL_SUMMARY_TABLE.html
- S2_BLAST_results_9930db.html
- S3_BLAST_results_Gy14db.html
- S4_BLAST_results_nr_3650.html
- S5_BLAST_results_dart.xlsx
- S6_BLAST_NCBI_nr.xlsx
- S7_genes_to_contigs.html
- Tables S1-S7.pdf
