# Supplementary material for: Insight into the Organization of the B10v3 Cucumber Genome by Integration of Biological and Bioinformatic Data
Source: Int J Mol Sci. 2023 Feb 16;24(4):4011. doi: 10.3390/ijms24044011 (PMC9961470; doi:10.3390/ijms24044011)
Supplement: Supplementary file 1 [file ijms-24-04011-s001.zip › S5_BLAST_results_dart.xlsx]

## Sheet: Sheet1
query_id	B10_contig	pident	length	mismatch	gapopen	qstart	qend	sstart	send	evalue	bitscore	Chromosome_according_to_dart
IS_16325034	ctg1869	100	69	0	0	1	69	297895	297827	3.11e-29	128	Chr1
IS_16325035	ctg1675	100	63	0	0	1	63	488182	488244	6.74e-26	117	Chr5
IS_16325036	ctg1557	100	65	0	0	1	65	2199655	2199719	5.21e-27	121	Chr1
IS_16325038	ctg105	100	69	0	0	1	69	1655588	1655656	3.11e-29	128	Chr2
IS_16325040	ctg1528	100	68	0	0	2	69	4267635	4267702	1.12e-28	126	Chr1
IS_16325043	ctg27	100	67	0	0	3	69	1826680	1826746	4.03e-28	124	Chr6
IS_16325046	ctg1658	100	69	0	0	1	69	1080400	1080332	3.11e-29	128	Chr7
IS_16325048	ctg1558	100	69	0	0	1	69	1555691	1555623	3.11e-29	128	Chr2
IS_16325061	ctg1502	100	69	0	0	1	69	1689687	1689755	3.11e-29	128	Chr4
IS_16325062	ctg1820	100	69	0	0	1	69	2173495	2173563	3.11e-29	128	Chr4
IS_16325071	ctg1635	100	69	0	0	1	69	1784811	1784743	3.11e-29	128	Chr4
IS_16325078	ctg1798	100	69	0	0	1	69	1187330	1187398	3.11e-29	128	Chr4
IS_16325087	ctg1556	100	69	0	0	1	69	722328	722396	3.11e-29	128	Chr4
IS_16325089	ctg1002	100	69	0	0	1	69	252353	252285	3.11e-29	128	Chr6
IS_16325090	ctg1838	100	69	0	0	1	69	2928729	2928797	3.11e-29	128	Chr3
IS_16325094	ctg1558	100	69	0	0	1	69	1507108	1507176	3.11e-29	128	Chr2
IS_16325099	ctg1837	100	59	0	0	11	69	277603	277661	1.13e-23	110	Chr3
IS_16325104	ctg1673	100	69	0	0	1	69	6938130	6938062	3.11e-29	128	Chr5
IS_16325105	ctg1678	100	69	0	0	1	69	621625	621557	3.11e-29	128	Chr5
IS_16325137	ctg27	100	69	0	0	1	69	1223725	1223657	3.11e-29	128	Chr6
IS_16325145	ctg105	100	69	0	0	1	69	1502968	1503036	3.11e-29	128	Chr2
IS_16325164	ctg1227	100	69	0	0	1	69	4923783	4923715	3.11e-29	128	Chr2
IS_16325165	ctg184	100	67	0	0	3	69	2086602	2086536	4.03e-28	124	Chr4
IS_16325169	ctg1041	100	69	0	0	1	69	2288169	2288101	3.11e-29	128	Chr7
IS_16325171	ctg907	100	69	0	0	1	69	402516	402584	3.11e-29	128	Chr4
IS_16325174	ctg1002	100	69	0	0	1	69	27006	27074	3.11e-29	128	Chr6
IS_16325194	ctg4	100	69	0	0	1	69	2554690	2554622	3.11e-29	128	Chr2
IS_16325200	ctg1557	100	69	0	0	1	69	2399834	2399766	3.11e-29	128	Chr5
IS_16325203	ctg1528	100	69	0	0	1	69	5236549	5236481	3.11e-29	128	Chr1
IS_16325205	ctg1170	100	69	0	0	1	69	434590	434522	3.11e-29	128	Chr6
IS_16325209	ctg1658	100	69	0	0	1	69	1087746	1087814	3.11e-29	128	Chr7
IS_16325212	ctg105	100	69	0	0	1	69	2819882	2819814	3.11e-29	128	Chr2
IS_16325225	ctg1681	100	47	0	0	23	69	1365382	1365336	5.28e-17	87.9	Chr4
IS_16325228	ctg1041	100	67	0	0	3	69	4370339	4370273	4.03e-28	124	Chr7
IS_16325233	ctg1838	100	69	0	0	1	69	2927662	2927730	3.11e-29	128	Chr3
IS_16325244	ctg1002	100	69	0	0	1	69	252350	252418	3.11e-29	128	Chr6
IS_16325257	ctg1522	100	69	0	0	1	69	140059	140127	3.11e-29	128	Chr2
IS_16325259	ctg27	100	69	0	0	1	69	1766108	1766176	3.11e-29	128	Chr6
IS_16325262	ctg1557	100	69	0	0	1	69	3917762	3917694	3.11e-29	128	Chr5
IS_16325268	ctg1673	100	69	0	0	1	69	1293154	1293086	3.11e-29	128	Chr5
IS_16325273	ctg105	100	69	0	0	1	69	3227098	3227030	3.11e-29	128	Chr2
IS_16325274	ctg1635	100	69	0	0	1	69	1828156	1828224	3.11e-29	128	Chr4
IS_16325275	ctg1522	100	69	0	0	1	69	1054917	1054985	3.11e-29	128	Chr2
IS_16325281	ctg1251	100	55	0	0	15	69	432145	432091	1.89e-21	102	Chr3
IS_16325290	ctg1402	100	69	0	0	1	69	983597	983665	3.11e-29	128	Chr6
IS_16325301	ctg907	100	69	0	0	1	69	490902	490970	3.11e-29	128	Chr4
IS_16325306	ctg2178	100	29	0	0	1	29	38408	38380	5.36e-07	54.7	Chr2
IS_16325311	ctg184	100	35	0	0	1	35	284371	284405	2.48e-10	65.8	Chr4
IS_16325323	ctg27	100	56	0	0	1	56	1087839	1087894	5.25e-22	104	Chr6
IS_16325339	ctg2009	100	46	0	0	2	47	837589	837634	1.9e-16	86.1	Chr3
IS_16325340	ctg1528	100	56	0	0	1	56	2851272	2851217	5.25e-22	104	Chr1
IS_16325348	ctg1798	100	51	0	0	1	51	1120056	1120106	3.16e-19	95.3	Chr4
IS_16325356	ctg1041	100	42	0	0	1	42	2347084	2347125	3.18e-14	78.7	Chr7
IS_16325393	ctg1869	100	29	0	0	1	29	1101540	1101568	5.36e-07	54.7	Chr1
IS_16325402	ctg2178	100	56	0	0	1	56	891784	891729	5.25e-22	104	Chr2
IS_16325410	ctg1675	100	62	0	0	1	62	488182	488243	2.42e-25	115	Chr5
IS_16325411	ctg1556	100	69	0	0	1	69	3792220	3792288	3.11e-29	128	Chr4
IS_16325430	ctg1808	100	69	0	0	1	69	649468	649536	3.11e-29	128	Chr1
IS_16325437	ctg1528	100	69	0	0	1	69	1907529	1907461	3.11e-29	128	Chr1
IS_16325439	ctg999	100	69	0	0	1	69	81875	81943	3.11e-29	128	Chr1
IS_16325440	ctg184	100	69	0	0	1	69	2259384	2259452	3.11e-29	128	Chr4
IS_16325445	ctg1528	100	69	0	0	1	69	1914850	1914782	3.11e-29	128	Chr1
IS_16325466	ctg1838	100	69	0	0	1	69	9184550	9184618	3.11e-29	128	Chr3
IS_16325469	ctg1556	100	69	0	0	1	69	3224825	3224893	3.11e-29	128	Chr4
IS_16325485	ctg1556	100	31	0	0	1	31	2260787	2260817	4.14e-08	58.4	Chr4
IS_16325491	ctg184	100	59	0	0	1	59	2102672	2102614	1.13e-23	110	Chr4
IS_16325500	ctg1528	100	55	0	0	1	55	2819341	2819395	1.89e-21	102	Chr1
IS_16325501	ctg1557	100	44	0	0	2	45	3965918	3965875	2.46e-15	82.4	Chr5
IS_16325507	ctg4	100	35	0	0	5	39	5029559	5029593	2.48e-10	65.8	Chr2
IS_16325521	ctg1227	100	68	0	0	2	69	2276218	2276151	1.12e-28	126	Chr2
IS_16325523	ctg2009	100	69	0	0	1	69	1009652	1009720	3.11e-29	128	Chr3
IS_16325526	ctg197	100	69	0	0	1	69	2159496	2159564	3.11e-29	128	Chr5
IS_16325530	ctg1502	100	47	0	0	1	47	1689687	1689733	5.28e-17	87.9	Chr4
IS_16325545	ctg1837	100	69	0	0	1	69	277592	277660	3.11e-29	128	Chr3
IS_16325566	ctg910	100	69	0	0	1	69	2990443	2990511	3.11e-29	128	Chr5
IS_16325579	ctg3345	100	69	0	0	1	69	4015423	4015355	3.11e-29	128	Chr6
IS_16325581	ctg2246	100	69	0	0	1	69	847486	847554	3.11e-29	128	Chr5
IS_16325588	ctg2009	100	69	0	0	1	69	5164544	5164612	3.11e-29	128	Chr3
IS_16325591	ctg3345	100	69	0	0	1	69	4019661	4019593	3.11e-29	128	Chr6
IS_16325595	ctg1228	100	69	0	0	1	69	217766	217698	3.11e-29	128	Chr5
IS_16325618	ctg197	100	33	0	0	1	33	2159499	2159467	3.2e-09	62.1	Chr5
IS_16325630	ctg2009	100	46	0	0	1	46	3470277	3470322	1.9e-16	86.1	Chr3
IS_16325634	ctg1556	100	35	0	0	4	38	394601	394567	2.48e-10	65.8	Chr4
IS_16325641	ctg907	100	69	0	0	1	69	20034	20102	3.11e-29	128	Chr4
IS_16325642	ctg1820	100	69	0	0	1	69	3625082	3625150	3.11e-29	128	Chr4
IS_16325644	ctg6166	100	50	0	0	1	50	6952	6903	1.14e-18	93.5	Chr4
IS_16325652	ctg1635	100	69	0	0	1	69	1867981	1867913	3.11e-29	128	Chr4
IS_16325653	ctg1820	100	69	0	0	1	69	3625085	3625017	3.11e-29	128	Chr4
IS_16325655	ctg1	100	69	0	0	1	69	292267	292199	3.11e-29	128	Chr3
IS_16325656	ctg1	100	69	0	0	1	69	512069	512001	3.11e-29	128	Chr3
IS_16325660	ctg1	100	43	0	0	1	43	264574	264532	8.84e-15	80.5	Chr3
IS_16325673	ctg1681	100	69	0	0	1	69	2007561	2007493	3.11e-29	128	Chr7
IS_16325698	ctg2009	100	69	0	0	1	69	6238172	6238104	3.11e-29	128	Chr3
IS_16325699	ctg1820	100	69	0	0	1	69	730607	730675	3.11e-29	128	Chr4
IS_16325989	ctg1635	100	69	0	0	1	69	60058	60126	3.11e-29	128	Chr4
IS_16326000	ctg1227	100	69	0	0	1	69	584699	584767	3.11e-29	128	Chr2
IS_16326011	ctg1556	100	64	0	0	1	64	722331	722268	1.87e-26	119	Chr4
IS_16326073	ctg31	100	69	0	0	1	69	44607	44539	3.11e-29	128	Chr2
IS_16326114	ctg1838	100	69	0	0	1	69	4465748	4465680	3.11e-29	128	Chr3
IS_16326125	ctg1557	100	69	0	0	1	69	1995555	1995487	3.11e-29	128	Chr1
IS_16326224	ctg1	100	69	0	0	1	69	481924	481992	3.11e-29	128	Chr3
IS_16326262	ctg1528	100	69	0	0	1	69	877975	878043	3.11e-29	128	Chr1
IS_16326277	ctg197	100	69	0	0	1	69	57549	57617	3.11e-29	128	Chr5
IS_16326309	ctg1002	100	69	0	0	1	69	4336263	4336331	3.11e-29	128	Chr6
IS_16326344	ctg1528	100	69	0	0	1	69	931748	931816	3.11e-29	128	Chr1
IS_16326380	ctg1635	100	69	0	0	1	69	1228724	1228656	3.11e-29	128	Chr4
IS_16326391	ctg1869	100	69	0	0	1	69	430075	430007	3.11e-29	128	Chr1
IS_16326484	ctg278	100	69	0	0	1	69	253590	253522	3.11e-29	128	Chr5
IS_16326511	ctg1558	100	69	0	0	1	69	1490131	1490063	3.11e-29	128	Chr2
IS_16326560	ctg1	100	69	0	0	1	69	6863020	6863088	3.11e-29	128	Chr3
IS_16326576	ctg1227	100	69	0	0	1	69	808150	808082	3.11e-29	128	Chr2
IS_16326611	ctg1251	100	69	0	0	1	69	55566	55634	3.11e-29	128	Chr3
IS_16326630	ctg910	100	69	0	0	1	69	2990446	2990378	3.11e-29	128	Chr5
IS_16326647	ctg1041	100	69	0	0	1	69	4583268	4583336	3.11e-29	128	Chr7
IS_16326651	ctg1869	100	69	0	0	1	69	410291	410223	3.11e-29	128	Chr1
IS_16326655	ctg27	100	69	0	0	1	69	1111676	1111608	3.11e-29	128	Chr6
IS_16326671	ctg1	100	69	0	0	1	69	5678236	5678168	3.11e-29	128	Chr3
IS_16326677	ctg1556	100	69	0	0	1	69	2157379	2157447	3.11e-29	128	Chr4
IS_16326776	ctg1635	100	69	0	0	1	69	60061	59993	3.11e-29	128	Chr4
IS_16326815	ctg1449	100	69	0	0	1	69	3688	3620	3.11e-29	128	Chr6
IS_16326869	ctg1528	100	69	0	0	1	69	2851272	2851204	3.11e-29	128	Chr1
IS_16326870	ctg1251	100	69	0	0	1	69	480721	480653	3.11e-29	128	Chr3
IS_16326885	ctg1675	100	65	0	0	1	65	301980	302044	5.21e-27	121	Chr5
IS_16326893	ctg1740	100	67	0	0	3	69	699270	699204	4.03e-28	124	Chr1
IS_16326896	ctg2009	100	69	0	0	1	69	2154891	2154823	3.11e-29	128	Chr3
IS_16326902	ctg1041	100	69	0	0	1	69	1192265	1192197	3.11e-29	128	Chr7
IS_16326905	ctg910	100	69	0	0	1	69	2894770	2894702	3.11e-29	128	Chr5
IS_16326909	ctg1838	100	62	0	0	1	62	2927662	2927723	2.42e-25	115	Chr3
IS_16326910	ctg1557	100	63	0	0	1	63	2199655	2199717	6.74e-26	117	Chr1
IS_16326925	ctg1228	100	55	0	0	1	55	224843	224789	1.89e-21	102	Chr5
IS_16326927	ctg1556	100	38	0	0	1	38	3792220	3792257	5.32e-12	71.3	Chr4
IS_16326965	ctg1837	100	43	0	0	1	43	1337342	1337384	8.84e-15	80.5	Chr3
IS_16326973	ctg1556	100	36	0	0	1	36	318893	318928	6.88e-11	67.6	Chr4
IS_16326991	ctg1	100	30	0	0	2	31	2340591	2340620	1.49e-07	56.5	Chr3
IS_16326993	ctg197	100	46	0	0	1	46	744891	744846	1.9e-16	86.1	Chr5
IS_16327001	ctg1227	100	52	0	0	1	52	4937525	4937576	8.78e-20	97.1	Chr2
IS_16327004	ctg195	100	51	0	0	3	53	29633	29683	3.16e-19	95.3	Chr4
IS_16327019	ctg1	100	55	0	0	1	55	300394	300340	1.89e-21	102	Chr3
IS_16327073	ctg1041	100	41	0	0	1	41	2288169	2288129	1.14e-13	76.8	Chr7
IS_16327180	ctg1269	100	69	0	0	1	69	631184	631116	3.11e-29	128	Chr6
IS_16327195	ctg24	100	69	0	0	1	69	1544380	1544448	3.11e-29	128	Chr4
IS_16327203	ctg105	100	66	0	0	1	66	1277384	1277319	1.45e-27	122	Chr2
IS_16327223	ctg910	100	69	0	0	1	69	2887417	2887485	3.11e-29	128	Chr5
IS_16327243	ctg1402	100	69	0	0	1	69	1021979	1021911	3.11e-29	128	Chr6
IS_16327264	ctg27	100	66	0	0	1	66	1397180	1397245	1.45e-27	122	Chr6
IS_16327271	ctg24	100	66	0	0	1	66	475504	475569	1.45e-27	122	Chr4
IS_16327278	ctg1869	100	62	0	0	1	62	324067	324128	2.42e-25	115	Chr1
IS_16327284	ctg4	100	69	0	0	1	69	4177689	4177621	3.11e-29	128	Chr2
IS_16327288	ctg1837	100	68	0	0	1	68	2749632	2749565	1.12e-28	126	Chr3
IS_16327293	ctg2607	100	69	0	0	1	69	385805	385873	3.11e-29	128	Chr3
IS_16327295	ctg1837	100	67	0	0	1	67	320640	320706	4.03e-28	124	Chr3
IS_16327315	ctg1	100	47	0	0	1	47	1377313	1377359	5.28e-17	87.9	Chr3
IS_16327335	ctg1528	100	29	0	0	1	29	2827870	2827898	5.36e-07	54.7	Chr1
IS_16327350	ctg1869	100	52	0	0	1	52	3404736	3404685	8.78e-20	97.1	Chr1
IS_16327355	ctg1869	100	41	0	0	1	41	3901367	3901407	1.14e-13	76.8	Chr1
IS_16327364	ctg1820	100	33	0	0	3	35	4368010	4368042	3.2e-09	62.1	Chr4
IS_16327372	ctg1837	100	38	0	0	2	39	1876110	1876147	5.32e-12	71.3	Chr3
IS_16327386	ctg1251	100	28	0	0	1	28	107936	107963	1.93e-06	52.8	Chr3
IS_16327394	ctg2009	100	60	0	0	1	60	1003368	1003427	3.14e-24	111	Chr3
IS_16327401	ctg1820	100	29	0	0	1	29	1883164	1883136	5.36e-07	54.7	Chr4
IS_16327407	ctg1838	100	69	0	0	1	69	8653215	8653283	3.11e-29	128	Chr3
IS_16327411	ctg1449	100	69	0	0	1	69	3442	3510	3.11e-29	128	Chr6
IS_16327473	ctg3345	100	49	0	0	1	49	2894938	2894986	4.08e-18	91.6	Chr6
IS_16327474	ctg3345	100	49	0	0	1	49	2894938	2894986	4.08e-18	91.6	Chr6
IS_16327487	ctg27	100	47	0	0	1	47	1111673	1111719	5.28e-17	87.9	Chr6
IS_16327493	ctg1838	100	33	0	0	1	33	6353437	6353469	3.2e-09	62.1	Chr3
IS_16327581	ctg105	100	66	0	0	1	66	2491081	2491146	1.45e-27	122	Chr2
IS_16327582	ctg999	100	66	0	0	1	66	81878	81813	1.45e-27	122	Chr1
IS_16327594	ctg4	100	40	0	0	1	40	4179682	4179643	4.11e-13	75	Chr2
IS_16327598	ctg1798	100	57	0	0	1	57	1120056	1120112	1.46e-22	106	Chr4
IS_16327599	ctg2009	100	48	0	0	1	48	6277269	6277222	1.47e-17	89.8	Chr3
IS_16327633	ctg1820	100	45	0	0	1	45	2548063	2548107	6.84e-16	84.2	Chr4
IS_16327663	ctg1673	100	47	0	0	1	47	5031181	5031135	5.28e-17	87.9	Chr5
IS_16327678	ctg1170	100	47	0	0	1	47	964234	964280	5.28e-17	87.9	Chr6
IS_16327682	ctg1838	100	37	0	0	1	37	984333	984369	1.91e-11	69.4	Chr3
IS_16327719	ctg3345	100	49	0	0	1	49	4015732	4015780	4.08e-18	91.6	Chr6
IS_16327733	ctg2009	100	65	0	0	1	65	2023158	2023222	5.21e-27	121	Chr3
IS_16327749	ctg1820	100	48	0	0	1	48	730610	730563	1.47e-17	89.8	Chr4
IS_16327781	ctg907	100	57	0	0	1	57	390879	390935	1.46e-22	106	Chr4
IS_16327826	ctg1425	100	66	0	0	1	66	912699	912634	1.45e-27	122	Chr6
IS_16327828	ctg1425	100	64	0	0	1	64	912699	912636	1.87e-26	119	Chr6
16325963	ctg1673	100	69	0	0	1	69	1275990	1276058	3.11e-29	128	Chr5
16325967	ctg2009	100	69	0	0	1	69	2154888	2154956	3.11e-29	128	Chr3
16325971	ctg1002	100	69	0	0	1	69	2499513	2499581	3.11e-29	128	Chr6
16325983	ctg304	100	69	0	0	1	69	150650	150718	3.11e-29	128	Chr3
16325984	ctg1	100	69	0	0	1	69	9239443	9239511	3.11e-29	128	Chr3
16326003	ctg1838	100	69	0	0	1	69	4942853	4942921	3.11e-29	128	Chr3
16326006	ctg197	100	69	0	0	1	69	1939383	1939451	3.11e-29	128	Chr5
16326018	ctg1820	100	69	0	0	1	69	3183107	3183039	3.11e-29	128	Chr4
16326021	ctg1740	100	69	0	0	1	69	780005	779937	3.11e-29	128	Chr1
16326025	ctg1838	100	69	0	0	1	69	4929798	4929730	3.11e-29	128	Chr3
16326028	ctg1658	100	69	0	0	1	69	84742	84810	3.11e-29	128	Chr7
16326054	ctg1635	100	69	0	0	1	69	119122	119054	3.11e-29	128	Chr4
16326087	ctg1	100	69	0	0	1	69	9879157	9879225	3.11e-29	128	Chr3
16326088	ctg1673	100	69	0	0	1	69	970744	970812	3.11e-29	128	Chr5
16326105	ctg1041	100	69	0	0	1	69	1999176	1999244	3.11e-29	128	Chr7
16326116	ctg197	100	69	0	0	1	69	473104	473036	3.11e-29	128	Chr5
16326123	ctg278	100	69	0	0	1	69	179135	179203	3.11e-29	128	Chr5
16326146	ctg2231	100	69	0	0	1	69	469789	469721	3.11e-29	128	Chr5
16326153	ctg910	100	69	0	0	1	69	1857245	1857177	3.11e-29	128	Chr5
16326163	ctg4	100	69	0	0	1	69	4976689	4976757	3.11e-29	128	Chr2
16326170	ctg2009	100	69	0	0	1	69	555280	555212	3.11e-29	128	Chr3
16326171	ctg1002	100	69	0	0	1	69	1390215	1390283	3.11e-29	128	Chr6
16326172	ctg27	100	69	0	0	1	69	1312938	1312870	3.11e-29	128	Chr6
16326199	ctg1	100	69	0	0	1	69	7691205	7691273	3.11e-29	128	Chr3
16326203	ctg2178	100	69	0	0	1	69	913992	914060	3.11e-29	128	Chr2
16326209	ctg3419	100	69	0	0	1	69	747893	747825	3.11e-29	128	Chr3
16326212	ctg1528	100	69	0	0	1	69	5666936	5667004	3.11e-29	128	Chr1
16326214	ctg1528	100	69	0	0	1	69	2817086	2817018	3.11e-29	128	Chr1
16326221	ctg1780	100	69	0	0	1	69	170702	170770	3.11e-29	128	Chr1
16326222	ctg2009	100	69	0	0	1	69	6281667	6281735	3.11e-29	128	Chr3
16326232	ctg2009	100	69	0	0	1	69	6277266	6277334	3.11e-29	128	Chr3
16326249	ctg278	100	69	0	0	1	69	493204	493136	3.11e-29	128	Chr5
16326259	ctg1429	100	69	0	0	1	69	319726	319794	3.11e-29	128	Chr6
16326262	ctg1528	100	69	0	0	1	69	877975	878043	3.11e-29	128	Chr1
16326277	ctg197	100	69	0	0	1	69	57549	57617	3.11e-29	128	Chr5
16326284	ctg1673	100	69	0	0	1	69	832938	833006	3.11e-29	128	Chr5
16326285	ctg1002	100	69	0	0	1	69	963789	963857	3.11e-29	128	Chr6
16326287	ctg1673	100	69	0	0	1	69	5183768	5183836	3.11e-29	128	Chr5
16326291	ctg1869	100	69	0	0	1	69	603108	603176	3.11e-29	128	Chr1
16326295	ctg1556	100	69	0	0	1	69	2894765	2894697	3.11e-29	128	Chr4
16326320	ctg1820	100	69	0	0	1	69	4060240	4060308	3.11e-29	128	Chr4
16326322	ctg1869	100	69	0	0	1	69	3886218	3886150	3.11e-29	128	Chr1
16326323	ctg197	100	69	0	0	1	69	1722800	1722868	3.11e-29	128	Chr5
16326328	ctg278	100	69	0	0	1	69	567160	567092	3.11e-29	128	Chr5
16326353	ctg2231	100	69	0	0	1	69	463780	463712	3.11e-29	128	Chr5
16326377	ctg278	100	69	0	0	1	69	883857	883925	3.11e-29	128	Chr5
16326394	ctg1456	100	69	0	0	1	69	133811	133743	3.11e-29	128	Chr6
16326407	ctg1869	100	69	0	0	1	69	5783175	5783243	3.11e-29	128	Chr1
16326408	ctg105	100	69	0	0	1	69	3625373	3625305	3.11e-29	128	Chr2
16326415	ctg24	100	69	0	0	1	69	1443418	1443486	3.11e-29	128	Chr4
16326420	ctg1820	100	69	0	0	1	69	1883161	1883229	3.11e-29	128	Chr4
16326436	ctg1227	100	69	0	0	1	69	92166	92234	3.11e-29	128	Chr2
16326445	ctg1673	100	69	0	0	1	69	829362	829430	3.11e-29	128	Chr5
16326446	ctg1673	100	69	0	0	1	69	6886400	6886332	3.11e-29	128	Chr5
16326454	ctg1055	100	69	0	0	1	69	111037	111105	3.11e-29	128	Chr2
16326461	ctg1658	100	69	0	0	1	69	1560342	1560274	3.11e-29	128	Chr7
16326466	ctg1681	100	69	0	0	1	69	1913780	1913848	3.11e-29	128	Chr7
16326467	ctg197	100	69	0	0	1	69	575526	575594	3.11e-29	128	Chr5
16326475	ctg1681	100	69	0	0	1	69	2537632	2537564	3.11e-29	128	Chr7
16326486	ctg2009	100	69	0	0	1	69	1591847	1591779	3.11e-29	128	Chr3
16326496	ctg1678	100	69	0	0	1	69	943224	943156	3.11e-29	128	Chr5
16326509	ctg1227	100	69	0	0	1	69	2707543	2707475	3.11e-29	128	Chr2
16326511	ctg1558	100	69	0	0	1	69	1490131	1490063	3.11e-29	128	Chr2
16326514	ctg184	100	69	0	0	1	69	1737531	1737599	3.11e-29	128	Chr4
16326531	ctg1227	100	69	0	0	1	69	864029	863961	3.11e-29	128	Chr2
16326536	ctg197	100	69	0	0	1	69	160616	160684	3.11e-29	128	Chr5
16326547	ctg907	100	69	0	0	1	69	250286	250354	3.11e-29	128	Chr4
16326550	ctg1	100	69	0	0	1	69	132227	132159	3.11e-29	128	Chr3
16326551	ctg184	100	69	0	0	1	69	825574	825642	3.11e-29	128	Chr4
16326562	ctg1041	100	69	0	0	1	69	4585505	4585437	3.11e-29	128	Chr7
16326571	ctg1673	100	69	0	0	1	69	5328655	5328587	3.11e-29	128	Chr5
16326577	ctg1227	100	69	0	0	1	69	371981	372049	3.11e-29	128	Chr2
16326581	ctg3379	100	67	0	0	1	67	2150564	2150630	4.03e-28	124	Chr1
16326586	ctg1681	100	69	0	0	1	69	2325610	2325542	3.11e-29	128	Chr7
16326587	ctg197	100	69	0	0	1	69	69656	69588	3.11e-29	128	Chr5
16326592	ctg197	100	69	0	0	1	69	1939386	1939318	3.11e-29	128	Chr5
16326593	ctg910	100	69	0	0	1	69	2945354	2945422	3.11e-29	128	Chr5
16326607	ctg1869	100	69	0	0	1	69	567124	567192	3.11e-29	128	Chr1
16326608	ctg24	100	69	0	0	1	69	166181	166113	3.11e-29	128	Chr4
16326617	ctg2607	100	69	0	0	1	69	386041	385973	3.11e-29	128	Chr3
16326630	ctg910	100	69	0	0	1	69	2990446	2990378	3.11e-29	128	Chr5
16326634	ctg3345	100	65	0	0	1	65	1208629	1208693	5.21e-27	121	Chr6
16326636	ctg1837	100	69	0	0	1	69	3301503	3301571	3.11e-29	128	Chr3
16326637	ctg1402	100	64	0	0	1	64	528970	529033	1.87e-26	119	Chr6
16326653	ctg1002	100	69	0	0	1	69	3532771	3532703	3.11e-29	128	Chr6
16326661	ctg2009	100	69	0	0	1	69	1914467	1914535	3.11e-29	128	Chr3
16326664	ctg1528	100	69	0	0	1	69	5428869	5428937	3.11e-29	128	Chr1
16326675	ctg3419	100	69	0	0	1	69	624669	624737	3.11e-29	128	Chr3
16326677	ctg1556	100	69	0	0	1	69	2157379	2157447	3.11e-29	128	Chr4
16326679	ctg1869	100	69	0	0	1	69	3962689	3962757	3.11e-29	128	Chr1
16326682	ctg1	100	69	0	0	1	69	2438402	2438334	3.11e-29	128	Chr3
16326689	ctg1681	100	69	0	0	1	69	1325144	1325212	3.11e-29	128	Chr7
16326696	ctg197	100	69	0	0	1	69	432825	432757	3.11e-29	128	Chr5
16326704	ctg3379	100	69	0	0	1	69	2743054	2742986	3.11e-29	128	Chr1
16326710	ctg2246	100	69	0	0	1	69	501972	502040	3.11e-29	128	Chr5
16326725	ctg1	100	69	0	0	1	69	7691208	7691140	3.11e-29	128	Chr3
16326726	ctg1673	100	69	0	0	1	69	761257	761189	3.11e-29	128	Chr5
16326728	ctg1673	100	69	0	0	1	69	982902	982970	3.11e-29	128	Chr5
16326729	ctg27	100	69	0	0	1	69	550700	550632	3.11e-29	128	Chr6
16326749	ctg1673	100	69	0	0	1	69	962419	962351	3.11e-29	128	Chr5
16326765	ctg910	100	69	0	0	1	69	2931757	2931825	3.11e-29	128	Chr5
16326767	ctg1502	100	69	0	0	1	69	1740302	1740234	3.11e-29	128	Chr4
16326771	ctg1	100	69	0	0	1	69	2665103	2665171	3.11e-29	128	Chr3
16326790	ctg1557	100	69	0	0	1	69	2399480	2399412	3.11e-29	128	Chr5
16326804	ctg2174	100	69	0	0	1	69	515858	515790	3.11e-29	128	Chr3
16326812	ctg1869	100	69	0	0	1	69	2419029	2419097	3.11e-29	128	Chr1
16326815	ctg1449	100	69	0	0	1	69	3688	3620	3.11e-29	128	Chr6
16326834	ctg1869	100	69	0	0	1	69	489099	489167	3.11e-29	128	Chr1
16326841	ctg1	100	69	0	0	1	69	7552071	7552139	3.11e-29	128	Chr3
16326848	ctg910	100	54	0	0	5	58	2881830	2881883	6.79e-21	100	Chr5
16326865	ctg1449	100	69	0	0	1	69	765429	765497	3.11e-29	128	Chr6
16326867	ctg1170	100	69	0	0	1	69	918818	918750	3.11e-29	128	Chr6
16326884	ctg184	100	69	0	0	1	69	212950	212882	3.11e-29	128	Chr4
16326898	ctg1	100	69	0	0	1	69	7326114	7326182	3.11e-29	128	Chr3
16326931	ctg1528	100	33	0	0	1	33	5513651	5513619	3.2e-09	62.1	Chr1
16326953	ctg1	100	40	0	0	1	40	9468499	9468538	4.11e-13	75	Chr3
16326986	ctg1227	100	57	0	0	1	57	5244388	5244332	1.46e-22	106	Chr2
16327009	ctg278	100	43	0	0	1	43	567157	567199	8.84e-15	80.5	Chr5
16327015	ctg1869	100	32	0	0	1	32	574413	574444	1.15e-08	60.2	Chr1
16327018	ctg1838	100	53	0	0	1	53	3831726	3831778	2.44e-20	99	Chr3
16327107	ctg1869	100	69	0	0	1	69	7685708	7685640	3.11e-29	128	Chr1
16327120	ctg1869	100	69	0	0	1	69	276140	276208	3.11e-29	128	Chr1
16327126	ctg1557	100	61	0	0	1	61	2584795	2584855	8.72e-25	113	Chr5
16327130	ctg105	100	67	0	0	1	67	1501281	1501215	4.03e-28	124	Chr2
16327134	ctg3345	100	69	0	0	1	69	2926381	2926313	3.11e-29	128	Chr6
16327143	ctg1869	100	69	0	0	1	69	7674756	7674824	3.11e-29	128	Chr1
16327152	ctg1402	100	69	0	0	1	69	1069577	1069509	3.11e-29	128	Chr6
16327159	ctg3379	100	69	0	0	1	69	3226868	3226800	3.11e-29	128	Chr1
16327182	ctg1681	100	69	0	0	1	69	2613429	2613361	3.11e-29	128	Chr7
16327193	ctg1556	100	69	0	0	1	69	3208079	3208147	3.11e-29	128	Chr4
16327195	ctg24	100	69	0	0	1	69	1544380	1544448	3.11e-29	128	Chr4
16327198	ctg1658	100	66	0	0	1	66	442770	442835	1.45e-27	122	Chr7
16327204	ctg105	100	69	0	0	1	69	1525186	1525118	3.11e-29	128	Chr2
16327224	ctg1838	100	69	0	0	1	69	1205719	1205787	3.11e-29	128	Chr3
16327258	ctg1673	100	69	0	0	1	69	1420694	1420762	3.11e-29	128	Chr5
16327304	ctg4	100	60	0	0	1	60	2506575	2506634	3.14e-24	111	Chr2
16327349	ctg910	100	47	0	0	1	47	1797555	1797601	5.28e-17	87.9	Chr5
16327370	ctg1425	100	37	0	0	1	37	293713	293749	1.91e-11	69.4	Chr6
16327429	ctg184	100	69	0	0	1	69	1429125	1429057	3.11e-29	128	Chr4
16327438	ctg910	100	69	0	0	1	69	3401598	3401666	3.11e-29	128	Chr5
16327450	ctg1798	100	69	0	0	1	69	623984	624052	3.11e-29	128	Chr4
16327494	ctg1557	100	55	0	0	1	55	2457275	2457329	1.89e-21	102	Chr5
16327519	ctg907	100	41	0	0	1	41	807338	807378	1.14e-13	76.8	Chr4
16327546	ctg1869	100	69	0	0	1	69	593874	593806	3.11e-29	128	Chr1
16327552	ctg1002	100	63	0	0	1	63	1357458	1357520	6.74e-26	117	Chr6
16327554	ctg1658	100	69	0	0	1	69	1134208	1134140	3.11e-29	128	Chr7
16327559	ctg3379	100	69	0	0	1	69	2124108	2124176	3.11e-29	128	Chr1
16327574	ctg1635	100	65	0	0	1	65	1206648	1206712	5.21e-27	121	Chr4
16327577	ctg1838	100	69	0	0	1	69	6238012	6238080	3.11e-29	128	Chr3
16327591	ctg1681	100	50	0	0	1	50	2318066	2318115	1.14e-18	93.5	Chr7
16327596	ctg27	100	50	0	0	1	50	2260539	2260490	1.14e-18	93.5	Chr6
16327599	ctg2009	100	48	0	0	1	48	6277269	6277222	1.47e-17	89.8	Chr3
16327615	ctg1002	100	53	0	0	1	53	1256779	1256727	2.44e-20	99	Chr6
16327620	ctg1522	100	59	0	0	1	59	302389	302447	1.13e-23	110	Chr2
16327659	ctg1556	100	38	0	0	1	38	2262710	2262747	5.32e-12	71.3	Chr4
16327666	ctg1869	100	57	0	0	1	57	155175	155231	1.46e-22	106	Chr1
16327693	ctg1681	100	69	0	0	1	69	2641725	2641657	3.11e-29	128	Chr7
16327694	ctg1820	100	68	0	0	1	68	2551713	2551780	1.12e-28	126	Chr4
16327705	ctg1635	100	45	0	0	1	45	990576	990620	6.84e-16	84.2	Chr4
16327708	ctg2009	100	55	0	0	1	55	6241073	6241019	1.89e-21	102	Chr3
16327733	ctg2009	100	65	0	0	1	65	2023158	2023222	5.21e-27	121	Chr3
16327757	ctg1402	100	39	0	0	1	39	451523	451561	1.48e-12	73.1	Chr6
16327770	ctg1041	100	68	0	0	1	68	4053816	4053883	1.12e-28	126	Chr7
16327784	ctg105	100	65	0	0	1	65	1179717	1179653	5.21e-27	121	Chr2
16327803	ctg1556	100	31	0	0	1	31	327236	327266	4.14e-08	58.4	Chr4
16327810	ctg1528	100	36	0	0	1	36	5247093	5247058	6.88e-11	67.6	Chr1
16327815	ctg1227	100	53	0	0	1	53	4500074	4500022	2.44e-20	99	Chr2
16327183a	ctg1837	100	69	0	0	1	69	1536102	1536034	3.11e-29	128
16327425a	ctg1041	100	69	0	0	1	69	3480471	3480403	3.11e-29	128
16327432a	ctg1	100	69	0	0	1	69	5667853	5667785	3.11e-29	128
16327183b	ctg1837	100	69	0	0	1	69	1536102	1536034	3.11e-29	128	Chr3
IS_16325131	ctg1528	98.571	70	0	1	1	69	1907529	1907460	1.45e-27	122	Chr1
IS_16326782	ctg1402	98.571	70	0	1	1	69	1044675	1044744	1.45e-27	122	Chr6
IS_16327229	ctg278	98.571	70	0	1	1	69	484981	484912	1.45e-27	122	Chr5
IS_16325237	ctg1838	98.551	69	1	0	1	69	8600143	8600211	1.45e-27	122	Chr3
IS_16325245	ctg184	98.551	69	1	0	1	69	746365	746297	1.45e-27	122	Chr4
IS_16325256	ctg1837	98.551	69	1	0	1	69	1876112	1876044	1.45e-27	122	Chr3
IS_16325295	ctg1838	98.551	69	0	1	1	69	8569306	8569373	5.21e-27	121	Chr3
IS_16325300	ctg910	98.551	69	1	0	1	69	156668	156736	1.45e-27	122	Chr5
IS_16325423	ctg1673	98.551	69	1	0	1	69	5031181	5031113	1.45e-27	122	Chr5
IS_16325432	ctg1402	98.551	69	0	1	1	69	1486726	1486793	5.21e-27	121	Chr6
IS_16325540	ctg1557	98.551	69	0	1	1	69	5008731	5008798	5.21e-27	121	Chr5
IS_16325560	ctg1556	98.551	69	1	0	1	69	399870	399938	1.45e-27	122	Chr4
IS_16325582	ctg1522	98.551	69	1	0	1	69	870663	870731	1.45e-27	122	Chr2
IS_16325654	ctg1869	98.551	69	1	0	1	69	341382	341450	1.45e-27	122	Chr1
IS_16325946	ctg184	98.551	69	1	0	1	69	2086601	2086669	1.45e-27	122	Chr4
IS_16326839	ctg3379	98.551	69	0	1	1	69	2059225	2059158	5.21e-27	121	Chr1
IS_16326890	ctg1658	98.551	69	0	1	1	69	1080400	1080333	5.21e-27	121	Chr7
IS_16327287	ctg4	98.551	69	1	0	1	69	1220140	1220208	1.45e-27	122	Chr2
IS_16327291	ctg1673	98.551	69	1	0	1	69	7102099	7102167	1.45e-27	122	Chr5
16325945	ctg105	98.551	69	1	0	1	69	4355311	4355379	1.45e-27	122	Chr2
16325950	ctg1635	98.551	69	1	0	1	69	743343	743275	1.45e-27	122	Chr4
16325957	ctg1558	98.551	69	1	0	1	69	740705	740637	1.45e-27	122	Chr2
16325974	ctg2009	98.551	69	1	0	1	69	2400097	2400029	1.45e-27	122	Chr3
16325982	ctg4511	98.551	69	1	0	1	69	1197	1129	1.45e-27	122	Chr6
16325987	ctg1869	98.551	69	1	0	1	69	5013537	5013605	1.45e-27	122	Chr1
16326009	ctg1558	98.551	69	1	0	1	69	2406634	2406702	1.45e-27	122	Chr2
16326017	ctg1002	98.551	69	1	0	1	69	5991568	5991500	1.45e-27	122	Chr6
16326029	ctg105	98.551	69	1	0	1	69	2946222	2946290	1.45e-27	122	Chr2
16326037	ctg1658	98.551	69	1	0	1	69	1573014	1573082	1.45e-27	122	Chr7
16326038	ctg1557	98.551	69	1	0	1	69	2587929	2587997	1.45e-27	122	Chr5
16326041	ctg2100	98.551	69	1	0	1	69	97853	97785	1.45e-27	122	Chr5
16326047	ctg2178	98.551	69	1	0	1	69	147916	147848	1.45e-27	122	Chr2
16326048	ctg2864	98.551	69	1	0	1	69	52645	52713	1.45e-27	122	Chr5
16326055	ctg1	98.551	69	1	0	1	69	5677146	5677078	1.45e-27	122	Chr3
16326059	ctg105	98.551	69	1	0	1	69	2585996	2585928	1.45e-27	122	Chr2
16326061	ctg1808	98.551	69	1	0	1	69	503627	503559	1.45e-27	122	Chr1
16326092	ctg910	98.551	69	1	0	1	69	3504687	3504619	1.45e-27	122	Chr5
16326093	ctg910	98.551	69	1	0	1	69	2974183	2974251	1.45e-27	122	Chr5
16326104	ctg1838	98.551	69	1	0	1	69	9651110	9651178	1.45e-27	122	Chr3
16326131	ctg1673	98.551	69	1	0	1	69	5412837	5412769	1.45e-27	122	Chr5
16326133	ctg949	98.551	69	1	0	1	69	477921	477853	1.45e-27	122	Chr1
16326147	ctg1838	98.551	69	1	0	1	69	3508926	3508994	1.45e-27	122	Chr3
16326152	ctg1429	98.551	69	1	0	1	69	654059	653991	1.45e-27	122	Chr6
16326168	ctg3379	98.551	69	1	0	1	69	2830210	2830142	1.45e-27	122	Chr1
16326181	ctg1041	98.551	69	1	0	1	69	4096716	4096648	1.45e-27	122	Chr7
16326186	ctg1798	98.551	69	1	0	1	69	1185947	1185879	1.45e-27	122	Chr4
16326201	ctg184	98.551	69	1	0	1	69	126533	126465	1.45e-27	122	Chr4
16326227	ctg1002	98.551	69	1	0	1	69	1389426	1389358	1.45e-27	122	Chr6
16326238	ctg3379	98.551	69	1	0	1	69	2825233	2825165	1.45e-27	122	Chr1
16326258	ctg910	98.551	69	1	0	1	69	2984779	2984711	1.45e-27	122	Chr5
16326265	ctg3345	98.551	69	1	0	1	69	2892012	2892080	1.45e-27	122	Chr6
16326286	ctg1740	98.551	69	1	0	1	69	642171	642239	1.45e-27	122	Chr1
16326332	ctg4	98.551	69	1	0	1	69	3298847	3298915	1.45e-27	122	Chr2
16326333	ctg1838	98.551	69	1	0	1	69	852108	852176	1.45e-27	122	Chr3
16326363	ctg1528	98.551	69	1	0	1	69	4096043	4096111	1.45e-27	122	Chr1
16326387	ctg1556	98.551	69	1	0	1	69	425374	425442	1.45e-27	122	Chr4
16326406	ctg2009	98.551	69	1	0	1	69	3385167	3385099	1.45e-27	122	Chr3
16326412	ctg1681	98.551	69	1	0	1	69	2855779	2855711	1.45e-27	122	Chr7
16326414	ctg1557	98.551	69	1	0	1	69	94488	94556	1.45e-27	122	Chr1
16326416	ctg2178	98.551	69	1	0	1	69	92715	92783	1.45e-27	122	Chr2
16326428	ctg910	98.551	69	1	0	1	69	3350723	3350655	1.45e-27	122	Chr5
16326432	ctg1838	98.551	69	1	0	1	69	3518254	3518322	1.45e-27	122	Chr3
16326435	ctg1658	98.551	69	1	0	1	69	958079	958011	1.45e-27	122	Chr7
16326440	ctg4	98.551	69	1	0	1	69	4724555	4724487	1.45e-27	122	Chr2
16326441	ctg4	98.551	69	1	0	1	69	3447703	3447771	1.45e-27	122	Chr2
16326449	ctg1658	98.551	69	1	0	1	69	183409	183477	1.45e-27	122	Chr7
16326452	ctg1837	98.551	69	1	0	1	69	3301506	3301438	1.45e-27	122	Chr3
16326462	ctg4	98.551	69	1	0	1	69	5002362	5002430	1.45e-27	122	Chr2
16326468	ctg1838	98.551	69	1	0	1	69	2620465	2620397	1.45e-27	122	Chr3
16326485	ctg3408	98.551	69	1	0	1	69	568226	568294	1.45e-27	122	Chr5
16326487	ctg910	98.551	69	1	0	1	69	74215	74283	1.45e-27	122	Chr5
16326494	ctg1502	98.551	69	1	0	1	69	1028463	1028395	1.45e-27	122	Chr4
16326498	ctg910	98.551	69	1	0	1	69	67920	67988	1.45e-27	122	Chr5
16326532	ctg1227	98.551	69	1	0	1	69	2011473	2011541	1.45e-27	122	Chr2
16326535	ctg907	98.551	69	1	0	1	69	337840	337908	1.45e-27	122	Chr4
16326537	ctg1041	98.551	69	1	0	1	69	4694532	4694464	1.45e-27	122	Chr7
16326554	ctg27	98.551	69	1	0	1	69	558821	558889	1.45e-27	122	Chr6
16326583	ctg1456	98.551	69	1	0	1	69	146896	146828	1.45e-27	122	Chr6
16326591	ctg907	98.551	69	1	0	1	69	111447	111379	1.45e-27	122	Chr4
16326597	ctg3739	98.551	69	1	0	1	69	64577	64509	1.45e-27	122	Chr4
16326622	ctg1838	98.551	69	1	0	1	69	9277215	9277283	1.45e-27	122	Chr3
16326665	ctg27	98.551	69	1	0	1	69	723685	723617	1.45e-27	122	Chr6
16326707	ctg47	98.551	69	1	0	1	69	436046	436114	1.45e-27	122	Chr1
16326721	ctg910	98.551	69	1	0	1	69	321306	321238	1.45e-27	122	Chr5
16326738	ctg1798	98.551	69	1	0	1	69	578928	578860	1.45e-27	122	Chr4
16326743	ctg1528	98.551	69	1	0	1	69	5590196	5590128	1.45e-27	122	Chr1
16326745	ctg1838	98.551	69	1	0	1	69	9229509	9229577	1.45e-27	122	Chr3
16326751	ctg105	98.551	69	1	0	1	69	1538408	1538340	1.45e-27	122	Chr2
16326768	ctg197	98.551	69	1	0	1	69	366635	366703	1.45e-27	122	Chr5
16326803	ctg1522	98.551	69	1	0	1	69	306958	306890	1.45e-27	122	Chr2
16326808	ctg2009	98.551	69	1	0	1	69	1019613	1019545	1.45e-27	122	Chr3
16326847	ctg1402	98.551	69	1	0	1	69	452602	452534	1.45e-27	122	Chr6
16326852	ctg1658	98.551	69	1	0	1	69	62501	62569	1.45e-27	122	Chr7
16326868	ctg1216	98.551	69	1	0	1	69	348158	348090	1.45e-27	122	Chr3
16327111	ctg1798	98.551	69	1	0	1	69	1088021	1087953	1.45e-27	122	Chr4
16327146	ctg1429	98.551	69	1	0	1	69	322140	322072	1.45e-27	122	Chr6
16327190	ctg1522	98.551	69	1	0	1	69	580088	580156	1.45e-27	122	Chr2
16327228	ctg1502	98.551	69	1	0	1	69	1028460	1028528	1.45e-27	122	Chr4
16327256	ctg1673	98.551	69	1	0	1	69	4079842	4079910	1.45e-27	122	Chr5
16327274	ctg1838	98.551	69	1	0	1	69	9173940	9173872	1.45e-27	122	Chr3
16327281	ctg4	98.551	69	1	0	1	69	4436792	4436860	1.45e-27	122	Chr2
16327460	ctg1402	98.551	69	1	0	1	69	1059389	1059321	1.45e-27	122	Chr6
16327549	ctg3419	98.551	69	1	0	1	69	328519	328451	1.45e-27	122	Chr5
16327561	ctg999	98.551	69	1	0	1	69	256378	256310	1.45e-27	122	Chr1
16327568	ctg999	98.551	69	1	0	1	69	253574	253642	1.45e-27	122	Chr1
16327572	ctg1041	98.551	69	1	0	1	69	2452767	2452699	1.45e-27	122	Chr7
16327641	ctg1681	98.551	69	1	0	1	69	1067410	1067342	1.45e-27	122	Chr7
16327656	ctg2178	98.551	69	1	0	1	69	317438	317506	1.45e-27	122	Chr2
16327702	ctg1041	98.551	69	1	0	1	69	5561087	5561019	1.45e-27	122	Chr7
IS_16326392	ctg1869	98.529	68	1	0	1	68	430075	430008	5.21e-27	121	Chr1
16327649	ctg910	98.529	68	1	0	1	68	3819512	3819445	5.21e-27	121	Chr5
IS_16325044	ctg1820	98.485	66	1	0	4	69	4368008	4367943	6.74e-26	117	Chr4
IS_16326301	ctg5312	98.485	66	1	0	1	66	7999	8064	6.74e-26	117	Chr3
IS_16327108	ctg1429	98.438	64	1	0	1	64	668427	668490	8.72e-25	113	Chr6
16327616	ctg910	98.438	64	0	1	1	63	1270945	1271008	3.14e-24	111	Chr5
16327643	ctg1869	98.438	64	1	0	1	64	658830	658767	8.72e-25	113	Chr1
16327735	ctg1837	98.438	64	1	0	1	64	1675679	1675616	8.72e-25	113	Chr3
IS_16325490	ctg1528	98.387	62	0	1	1	62	2827870	2827930	4.06e-23	108	Chr1
16326876	ctg197	98.387	62	1	0	1	62	350983	350922	1.13e-23	110	Chr5
IS_16327771	ctg1170	98.361	61	1	0	1	61	919051	919111	4.06e-23	108	Chr6
IS_16327049	ctg1041	98.333	60	0	1	1	60	4301217	4301159	5.25e-22	104	Chr7
IS_16325359	ctg1820	98.305	59	0	1	1	59	4018163	4018220	1.89e-21	102	Chr4
IS_16326969	ctg910	98.305	59	0	1	1	59	2881000	2880943	1.89e-21	102	Chr5
16327611	ctg910	98.305	59	1	0	1	59	1270948	1270890	5.25e-22	104	Chr5
16327356	ctg1869	98.276	58	1	0	1	58	4095532	4095589	1.89e-21	102	Chr1
16327801	ctg278	98.276	58	1	0	1	58	242867	242810	1.89e-21	102	Chr5
IS_16327029	ctg5094	98.214	56	1	0	1	56	2298	2353	2.44e-20	99	Chr1
16327509	ctg2387	98.214	56	1	0	1	56	162344	162399	2.44e-20	99	Chr7
IS_16325467	ctg4	98.182	55	1	0	15	69	5029537	5029483	8.78e-20	97.1	Chr2
16327506	ctg1	98.182	55	1	0	1	55	7698560	7698506	8.78e-20	97.1	Chr3
16327793	ctg1673	98.182	55	1	0	1	55	7123801	7123747	8.78e-20	97.1	Chr5
16327816	ctg1673	98.148	54	1	0	1	54	830773	830826	3.16e-19	95.3	Chr5
16327775	ctg278	98.113	53	1	0	1	53	707251	707199	1.14e-18	93.5	Chr5
16327050	ctg105	98.077	52	1	0	1	52	1544150	1544201	4.08e-18	91.6	Chr2
IS_16327387	ctg105	98.039	51	1	0	1	51	1165203	1165153	1.47e-17	89.8	Chr2
16327671	ctg1227	98.039	51	1	0	1	51	819208	819158	1.47e-17	89.8	Chr2
16327002	ctg1556	98	50	1	0	1	50	4030271	4030222	5.28e-17	87.9	Chr4
16327604	ctg1041	98	50	1	0	1	50	2025831	2025880	5.28e-17	87.9	Chr7
16327779	ctg1522	98	50	1	0	1	50	529217	529168	5.28e-17	87.9	Chr2
IS_16327612	ctg5583	97.917	48	1	0	2	49	12192	12239	6.84e-16	84.2	Chr5
16327739	ctg1502	97.917	48	1	0	1	48	1751010	1750963	6.84e-16	84.2	Chr4
16327745	ctg1528	97.917	48	1	0	1	48	5108988	5108941	6.84e-16	84.2	Chr1
16327685	ctg1658	97.872	47	1	0	1	47	1338612	1338566	2.46e-15	82.4	Chr7
IS_16327624	ctg1714	97.826	46	1	0	1	46	25601	25646	8.84e-15	80.5	Chr1
IS_16327778	ctg1820	97.826	46	0	1	1	45	2686451	2686406	3.18e-14	78.7	Chr4
16327609	ctg1556	97.826	46	1	0	1	46	4030271	4030226	8.84e-15	80.5	Chr4
16327774	ctg105	97.826	46	1	0	1	46	4567289	4567244	8.84e-15	80.5	Chr2
IS_16325666	ctg184	97.778	45	1	0	1	45	746365	746321	3.18e-14	78.7	Chr4
IS_16327526	ctg184	97.778	45	1	0	1	45	300240	300284	3.18e-14	78.7	Chr4
IS_16327067	ctg1557	97.674	43	1	0	4	46	4916031	4915989	4.11e-13	75	Chr5
IS_16325661	ctg1041	97.619	42	0	1	1	41	2347084	2347125	5.32e-12	71.3	Chr7
16327490	ctg1820	97.619	42	0	1	1	41	2607410	2607369	5.32e-12	71.3	Chr4
16326955	ctg1546	97.5	40	1	0	1	40	289936	289897	1.91e-11	69.4	Chr5
16327783	ctg1635	97.436	39	1	0	1	39	137784	137822	6.88e-11	67.6	Chr4
16327830	ctg1837	97.436	39	1	0	1	39	1535260	1535298	6.88e-11	67.6	Chr3
IS_16325182	ctg910	97.368	38	1	0	32	69	3805770	3805733	2.48e-10	65.8	Chr5
IS_16325488	ctg1837	97.222	36	0	1	1	36	2749629	2749663	1.15e-08	60.2	Chr3
IS_16325112	ctg1041	97.183	71	0	1	1	69	4136595	4136665	1.87e-26	119	Chr7
IS_16325129	ctg1681	97.183	71	0	1	1	69	2268524	2268594	1.87e-26	119	Chr7
IS_16325424	ctg1000	97.183	71	0	1	1	69	1074368	1074438	1.87e-26	119	Chr6
IS_16326483	ctg278	97.183	71	0	2	1	69	253590	253520	1.87e-26	119	Chr5
16326483	ctg278	97.183	71	0	2	1	69	253590	253520	1.87e-26	119	Chr5
16327553a	ctg1658	97.183	71	0	2	1	69	1134208	1134138	1.87e-26	119
16327553b	ctg1658	97.183	71	0	2	1	69	1134208	1134138	1.87e-26	119	Chr7
IS_16325554	ctg1658	97.143	70	1	1	1	69	1148900	1148831	6.74e-26	117	Chr7
IS_16325958	ctg1528	97.143	70	1	1	1	69	1914850	1914781	6.74e-26	117	Chr1
IS_16326348	ctg999	97.143	70	1	1	1	69	81875	81944	6.74e-26	117	Chr1
16326625	ctg105	97.143	70	1	1	1	69	2819882	2819813	6.74e-26	117	Chr2
IS_16325125	ctg1251	97.101	69	0	2	1	69	480721	480655	2.42e-25	115	Chr3
IS_16325193	ctg1041	97.101	69	2	0	1	69	4607112	4607180	6.74e-26	117	Chr7
IS_16325479	ctg105	97.101	69	2	0	1	69	2491081	2491149	6.74e-26	117	Chr2
IS_16325516	ctg1227	97.101	69	2	0	1	69	4763246	4763314	6.74e-26	117	Chr2
IS_16325951	ctg907	97.101	69	2	0	1	69	487623	487555	6.74e-26	117	Chr4
IS_16325961	ctg907	97.101	69	2	0	1	69	244949	244881	6.74e-26	117	Chr4
IS_16325972	ctg197	97.101	69	2	0	1	69	432822	432890	6.74e-26	117	Chr5
IS_16325988	ctg1635	97.101	69	2	0	1	69	60058	60126	6.74e-26	117	Chr4
IS_16326072	ctg31	97.101	69	2	0	1	69	44607	44539	6.74e-26	117	Chr2
IS_16326095	ctg1869	97.101	69	2	0	1	69	2487763	2487695	6.74e-26	117	Chr1
IS_16326106	ctg1041	97.101	69	2	0	1	69	1999176	1999244	6.74e-26	117	Chr7
IS_16326113	ctg1838	97.101	69	2	0	1	69	4465748	4465680	6.74e-26	117	Chr3
IS_16326126	ctg1557	97.101	69	2	0	1	69	1995555	1995487	6.74e-26	117	Chr1
IS_16326396	ctg2009	97.101	69	2	0	1	69	2582149	2582217	6.74e-26	117	Chr3
IS_16326520	ctg1740	97.101	69	2	0	1	69	575458	575526	6.74e-26	117	Chr1
IS_16326578	ctg1635	97.101	69	2	0	1	69	1212978	1212910	6.74e-26	117	Chr4
IS_16326602	ctg184	97.101	69	2	0	1	69	1735787	1735719	6.74e-26	117	Chr4
IS_16326627	ctg1837	97.101	69	2	0	1	69	1875615	1875683	6.74e-26	117	Chr3
IS_16326654	ctg1002	97.101	69	2	0	1	69	3532771	3532703	6.74e-26	117	Chr6
IS_16326693	ctg910	97.101	69	2	0	1	69	2930584	2930652	6.74e-26	117	Chr5
IS_16326904	ctg1556	97.101	69	1	1	1	69	383868	383801	2.42e-25	115	Chr4
IS_16327100	ctg4	97.101	69	0	1	1	69	1325918	1325852	2.42e-25	115	Chr2
IS_16327135	ctg3345	97.101	69	2	0	1	69	2926381	2926313	6.74e-26	117	Chr6
IS_16327179	ctg1269	97.101	69	2	0	1	69	631184	631116	6.74e-26	117	Chr6
IS_16327194	ctg24	97.101	69	2	0	1	69	1544380	1544448	6.74e-26	117	Chr4
IS_16327242	ctg1402	97.101	69	2	0	1	69	1021979	1021911	6.74e-26	117	Chr6
IS_16327252	ctg3345	97.101	69	2	0	1	69	2850212	2850144	6.74e-26	117	Chr6
IS_16327454	ctg7476	97.101	69	2	0	1	69	583	651	6.74e-26	117	Chr1
16325972	ctg197	97.101	69	2	0	1	69	432822	432890	6.74e-26	117	Chr5
16325988	ctg1635	97.101	69	2	0	1	69	60058	60126	6.74e-26	117	Chr4
16325999	ctg1227	97.101	69	2	0	1	69	584699	584767	6.74e-26	117	Chr2
16326072	ctg31	97.101	69	2	0	1	69	44607	44539	6.74e-26	117	Chr2
16326179	ctg1	97.101	69	2	0	1	69	6837563	6837631	6.74e-26	117	Chr3
16326396	ctg2009	97.101	69	2	0	1	69	2582149	2582217	6.74e-26	117	Chr3
16326480	ctg184	97.101	69	2	0	1	69	830072	830140	6.74e-26	117	Chr4
16326500	ctg1402	97.101	69	2	0	1	69	989088	989156	6.74e-26	117	Chr6
16326575	ctg1227	97.101	69	2	0	1	69	808150	808082	6.74e-26	117	Chr2
16326578	ctg1635	97.101	69	2	0	1	69	1212978	1212910	6.74e-26	117	Chr4
16326602	ctg184	97.101	69	2	0	1	69	1735787	1735719	6.74e-26	117	Chr4
IS_16325201	ctg3347	97.059	68	2	0	2	69	268178	268111	2.42e-25	115	Chr1
IS_16326934	ctg1	97.059	34	1	0	1	34	2449459	2449492	4.14e-08	58.4	Chr3
16327153	ctg1456	97.059	68	1	1	1	68	161136	161202	8.72e-25	113	Chr6
IS_16327797	ctg1002	97.015	67	2	0	1	67	2041222	2041156	8.72e-25	113	Chr6
IS_16327270	ctg24	96.97	66	2	0	1	66	475504	475569	3.14e-24	111	Chr4
16327270	ctg24	96.97	66	2	0	1	66	475504	475569	3.14e-24	111	Chr4
IS_16327428	ctg1	96.875	64	2	0	1	64	261114	261051	4.06e-23	108	Chr3
IS_16327495	ctg2009	96.875	64	2	0	1	64	2154891	2154828	4.06e-23	108	Chr3
IS_16325368	ctg1528	96.825	63	1	1	1	63	569659	569598	5.25e-22	104	Chr1
IS_16325550	ctg1673	96.721	61	2	0	9	69	1204265	1204205	1.89e-21	102	Chr5
IS_16325626	ctg1673	96.667	60	2	0	3	62	1293110	1293051	6.79e-21	100	Chr5
IS_16325574	ctg1502	96.552	58	2	0	12	69	989814	989871	8.78e-20	97.1	Chr4
IS_16327051	ctg31	96.491	57	1	1	1	57	281004	281059	1.14e-18	93.5	Chr2
IS_16325054	ctg184	96.364	55	2	0	15	69	142167	142113	4.08e-18	91.6	Chr4
IS_16327020	ctg1	96.364	55	2	0	1	55	300394	300340	4.08e-18	91.6	Chr3
IS_16325458	ctg1002	96.296	54	2	0	1	54	957903	957956	1.47e-17	89.8	Chr6
IS_16325492	ctg1673	96.296	54	1	1	1	54	6913252	6913200	5.28e-17	87.9	Chr5
IS_16327377	ctg1740	96.154	52	2	0	1	52	793528	793579	1.9e-16	86.1	Chr1
IS_16327162	ctg1808	95.833	72	0	2	1	69	649468	649539	8.72e-25	113	Chr1
IS_16325555	ctg1658	95.775	71	1	1	1	69	1148900	1148830	8.72e-25	113	Chr7
IS_16325645	ctg1838	95.652	69	0	1	1	69	2928729	2928794	4.06e-23	108	Chr3
IS_16325965	ctg4	95.652	69	3	0	1	69	3284660	3284728	3.14e-24	111	Chr2
IS_16326004	ctg1838	95.652	69	3	0	1	69	4942853	4942921	3.14e-24	111	Chr3
IS_16326252	ctg1838	95.652	69	3	0	1	69	3062974	3062906	3.14e-24	111	Chr3
IS_16327261	ctg1	95.652	69	3	0	1	69	182201	182269	3.14e-24	111	Chr3
16327105	ctg278	95.652	69	3	0	1	69	703013	702945	3.14e-24	111	Chr5
16327505	ctg105	95.652	46	2	0	1	46	3415107	3415062	4.11e-13	75	Chr2
IS_16327483	ctg910	94.737	38	2	0	1	38	1480691	1480728	1.15e-08	60.2	Chr5
16327706	ctg1673	94.545	55	0	3	1	55	1172937	1172886	2.46e-15	82.4	Chr5
IS_16327273	ctg3345	94.203	69	4	0	1	69	4019661	4019593	1.46e-22	106	Chr6
IS_16327299	ctg907	93.023	43	2	1	1	43	244949	244908	3.2e-09	62.1	Chr4
IS_16325188	ctg910	92.754	69	0	1	1	69	2990443	2990506	3.16e-19	95.3	Chr5
IS_16327515	ctg184	92.754	69	3	2	1	68	438831	438764	2.44e-20	99	Chr4
IS_16326343	ctg1528	92	75	0	1	1	69	931748	931822	6.79e-21	100	Chr1
IS_16327534	ctg24	90.164	61	0	1	1	55	1313061	1313001	4.11e-13	75	Chr4
