# Supplementary material for: Insight into the Organization of the B10v3 Cucumber Genome by Integration of Biological and Bioinformatic Data
Source: Int J Mol Sci. 2023 Feb 16;24(4):4011. doi: 10.3390/ijms24044011 (PMC9961470; doi:10.3390/ijms24044011)
Supplement: Supplementary file 1 [file ijms-24-04011-s001.zip › S6_BLAST_NCBI_nr.xlsx]

## Sheet: Sheet1
Searched Protein ID	Pident	Found Protein Annotation	Found Orgrganism
Cucsat.PASA.G10342	32	KAA0059964.1 hypothetical protein E6C27_scaffold340G00030 [Cucumis melo var.	Cucumis melo var.
Cucsat.PASA.G10347	64	XP_050935658.1 uncharacterized protein LOC127144139 [Cucumis melo]	Cucumis melo
Cucsat.PASA.G10472	76	KAE8648866.1 hypothetical protein Csa_008471 [Cucumis sativus]	Cucumis sativus
Cucsat.PASA.G10689	65	XP_038888333.1 glycine-rich protein-like isoform X1 [Benincasa hispida]	Benincasa hispida
Cucsat.PASA.G10938	37	KAA0063979.1 hypothetical protein E6C27_scaffold616G001380 [Cucumis melo var.	Cucumis melo var.
Cucsat.PASA.G11162	53	XP_022154919.1 uncharacterized protein LOC111022065 [Momordica charantia]	Momordica charantia
Cucsat.PASA.G11193	88	XP_031737360.1 uncharacterized protein LOC116402241 [Cucumis sativus]	Cucumis sativus
Cucsat.PASA.G11550	92	XP_031740126.1 uncharacterized protein LOC116403359 [Cucumis sativus]	Cucumis sativus
Cucsat.PASA.G11588	57	KAA0060529.1 retrotransposon protein [Cucumis melo var. makuwa]	Cucumis melo var. makuwa
Cucsat.PASA.G11733	56	XP_031739615.1 TSA1-like protein [Cucumis sativus]	Cucumis sativus
Cucsat.PASA.G11813	51	TYK05764.1 LINE-1 retrotransposable element ORF2 protein [Cucumis melo var.	Cucumis melo var.
Cucsat.PASA.G12034	68	KAA0040209.1 ty3-gypsy retrotransposon protein [Cucumis melo var. makuwa]	Cucumis melo var. makuwa
Cucsat.PASA.G12038	73	KAA0049562.1 Retrotransposable element Tf2 [Cucumis melo var. makuwa]	Cucumis melo var. makuwa
Cucsat.PASA.G12361	62	XP_022152156.1 uncharacterized protein LOC111019945 [Momordica charantia]	Momordica charantia
Cucsat.PASA.G12708	64	KAA0038891.1 gag-pol polyprotein [Cucumis melo var. makuwa]	Cucumis melo var. makuwa
Cucsat.PASA.G13040	70	XP_028762498.1 protein LOL1 isoform X2 [Prosopis alba]	Prosopis alba
Cucsat.PASA.G13182	80	XP_004136603.2 14 kDa zinc-binding protein [Cucumis sativus]	Cucumis sativus
Cucsat.PASA.G13354	67	CAJ58640.1 putative reverse transcriptase, partial [Cucumis melo]	Cucumis melo
Cucsat.PASA.G13489	80	XP_004136323.1 guanine nucleotide-binding protein subunit gamma 2 [Cucumis sativus]	Cucumis sativus
Cucsat.PASA.G13517	46	XP_021900563.1 RNA-binding protein 38 isoform X1 [Carica papaya]	Carica papaya
Cucsat.PASA.G13539	76	XP_022940464.1 MADS-box transcription factor 23-like isoform X2 [Cucurbita moschata]	Cucurbita moschata
Cucsat.PASA.G13704	72	KAA0033671.1 U-box domain-containing protein 32 isoform X4 [Cucumis melo var.	Cucumis melo var.
Cucsat.PASA.G13722	72	XP_050939821.1 uncharacterized protein LOC127149071 [Cucumis melo]	Cucumis melo
Cucsat.PASA.G13863	0
Cucsat.PASA.G14084	58	TYK21876.1 hypothetical protein E5676_scaffold494G00090 [Cucumis melo var.	Cucumis melo var.
Cucsat.PASA.G14457	100	XP_031744753.1 uncharacterized protein LOC101212255 isoform X1 [Cucumis sativus]	Cucumis sativus
Cucsat.PASA.G1475	70	TYK03262.1 Transposon Ty3-G Gag-Pol polyprotein [Cucumis melo var. makuwa]	Cucumis melo var. makuwa
Cucsat.PASA.G14846	100	XP_031745421.1 putative receptor-like protein kinase At4g00960 [Cucumis sativus]	Cucumis sativus
Cucsat.PASA.G15055	75	XP_031739719.1 uncharacterized protein LOC116403244 [Cucumis sativus]	Cucumis sativus
Cucsat.PASA.G15334	78	TYJ96591.1 uncharacterized protein E5676_scaffold1278G00090 [Cucumis melo	Cucumis melo
Cucsat.PASA.G15429	63	CAH9088773.1 unnamed protein product [Cuscuta epithymum]	Cuscuta epithymum
Cucsat.PASA.G15617	63	KAG5548993.1 hypothetical protein RHGRI_014390 [Rhododendron griersonianum]	Rhododendron griersonianum
Cucsat.PASA.G15638	70	TYK28468.1 uncharacterized protein E5676_scaffold629G001010 [Cucumis melo	Cucumis melo
Cucsat.PASA.G15646	67
Cucsat.PASA.G15683	0	KAA0042503.1 uncharacterized protein E6C27_scaffold246G00570 [Cucumis melo	Cucumis melo
Cucsat.PASA.G15753	75	KAA0035088.1 Beta-galactosidase [Cucumis melo var. makuwa]	Cucumis melo var. makuwa
Cucsat.PASA.G15776	78	KGN44094.2 hypothetical protein Csa_023738, partial [Cucumis sativus]	Cucumis sativus
Cucsat.PASA.G15865	60	XP_031745925.1 LOW QUALITY PROTEIN: histidine kinase 4-like [Cucumis sativus]	Cucumis sativus
Cucsat.PASA.G15882	55	XP_031741722.1 uncharacterized protein LOC116403917 [Cucumis sativus]	Cucumis sativus
Cucsat.PASA.G15940	67	XP_008463550.2 LOB domain-containing protein 1-like [Cucumis melo]	Cucumis melo
Cucsat.PASA.G16130	66	TYJ96875.1 Ty3/gypsy retrotransposon protein [Cucumis melo var. makuwa]	Cucumis melo var. makuwa
Cucsat.PASA.G16246	67	XP_004151978.3 CDT1-like protein a, chloroplastic [Cucumis sativus]	Cucumis sativus
Cucsat.PASA.G16321	74	KAA0065327.1 transposase [Cucumis melo var. makuwa]	Cucumis melo var. makuwa
Cucsat.PASA.G16322	53	XP_031744343.1 uncharacterized protein LOC116404989 [Cucumis sativus]	Cucumis sativus
Cucsat.PASA.G16326	80	KAA0058547.1 Zinc finger, CCHC-type [Cucumis melo var. makuwa]	Cucumis melo var. makuwa
Cucsat.PASA.G16377	65	TYK21115.1 transposon Tf2-1 polyprotein isoform X1 [Cucumis melo var. makuwa]	Cucumis melo var. makuwa
Cucsat.PASA.G16432	68	TYK06567.1 DNA/RNA polymerases superfamily protein [Cucumis melo var. makuwa]	Cucumis melo var. makuwa
Cucsat.PASA.G16443	50	KAA0066162.1 histone-lysine N-methyltransferase ASHR1 isoform X3 [Cucumis	Cucumis
Cucsat.PASA.G16582	63	KAG7029099.1 hypothetical protein SDJN02_10283, partial [Cucurbita argyrosperma	Cucurbita argyrosperma
Cucsat.PASA.G16651	46	XP_038878069.1 protein tesmin/TSO1-like CXC 2 [Benincasa hispida]	Benincasa hispida
Cucsat.PASA.G16709	100	XP_031740126.1 uncharacterized protein LOC116403359 [Cucumis sativus]	Cucumis sativus
Cucsat.PASA.G1679	72	KAA0040909.1 MuDRA-like transposase [Cucumis melo var. makuwa]	Cucumis melo var. makuwa
Cucsat.PASA.G17026	71	XP_031744465.1 uncharacterized protein LOC116405053 [Cucumis sativus]	Cucumis sativus
Cucsat.PASA.G17035	64	KGN47526.2 hypothetical protein Csa_021745 [Cucumis sativus]	Cucumis sativus
Cucsat.PASA.G17143	68	KAA0056822.1 Cysteine-rich RLK (receptor-like protein kinase) 8 [Cucumis melo	Cucumis melo
Cucsat.PASA.G17285	50	XP_031743026.1 uncharacterized protein LOC116404533 [Cucumis sativus]	Cucumis sativus
Cucsat.PASA.G17318	45	TYK21876.1 hypothetical protein E5676_scaffold494G00090 [Cucumis melo var.	Cucumis melo var.
Cucsat.PASA.G17386	69	KAA0063771.1 peroxidase 64 [Cucumis melo var. makuwa]	Cucumis melo var. makuwa
Cucsat.PASA.G17418	49	CAA2633546.1 unnamed protein product [Spirodela intermedia]	Spirodela intermedia
Cucsat.PASA.G17458	70	KAA0063771.1 peroxidase 64 [Cucumis melo var. makuwa]	Cucumis melo var. makuwa
Cucsat.PASA.G17551	91	XP_031742280.1 uncharacterized protein LOC116404145 [Cucumis sativus]	Cucumis sativus
Cucsat.PASA.G17578	61	KAA0042082.1 putative mitochondrial protein [Cucumis melo var. makuwa]	Cucumis melo var. makuwa
Cucsat.PASA.G17681	75	KAA0067800.1 uncharacterized protein E6C27_scaffold2484G00030 [Cucumis melo	Cucumis melo
Cucsat.PASA.G17692	78	CAN83181.1 hypothetical protein VITISV_013310 [Vitis vinifera]	Vitis vinifera
Cucsat.PASA.G17802	55	XP_008464778.1 uncharacterized protein LOC103502586 isoform X2 [Cucumis melo]	Cucumis melo
Cucsat.PASA.G17804	59	TYK06564.1 hypothetical protein E5676_scaffold453G00250 [Cucumis melo var.	Cucumis melo var.
Cucsat.PASA.G17818	78	TYK14623.1 retrotransposon protein [Cucumis melo var. makuwa]	Cucumis melo var. makuwa
Cucsat.PASA.G17835	60	XP_031745925.1 LOW QUALITY PROTEIN: histidine kinase 4-like [Cucumis sativus]	Cucumis sativus
Cucsat.PASA.G17878	65	XP_031737712.1 uncharacterized protein LOC116402500 isoform X1 [Cucumis sativus]	Cucumis sativus
Cucsat.PASA.G17920	77	KAE8646907.1 hypothetical protein Csa_021033 [Cucumis sativus]	Cucumis sativus
Cucsat.PASA.G18124	38	TYK10888.1 LINE-1 retrotransposable element ORF2 protein [Cucumis melo var.	Cucumis melo var.
Cucsat.PASA.G18240	66	KAA0060527.1 Retrovirus-related Pol polyprotein from transposon TNT 1-94 [Cucumis	Cucumis
Cucsat.PASA.G18311	62	KAI9194995.1 hypothetical protein LWI28_010706 [Acer negundo]	Acer negundo
Cucsat.PASA.G18477	60	RWR79658.1 tRNA-specific adenosine deaminase 2 isoform X1 [Cinnamomum micranthum	Cinnamomum micranthum
Cucsat.PASA.G18532	34	PON73814.1 hypothetical protein TorRG33x02_248660 [Trema orientale]	Trema orientale
Cucsat.PASA.G18688	78	KAA0039528.1 ty3-gypsy retrotransposon protein [Cucumis melo var. makuwa]	Cucumis melo var. makuwa
Cucsat.PASA.G18724	72	KAA0066378.1 retrovirus-related Pol polyprotein from transposon TNT 1-94 [Cucumis	Cucumis
Cucsat.PASA.G18746	79	XP_004144416.1 protein FAM32A [Cucumis sativus]	Cucumis sativus
Cucsat.PASA.G18842	50	KAA0043594.1 peroxidase 64 [Cucumis melo var. makuwa]	Cucumis melo var. makuwa
Cucsat.PASA.G18876	84	XP_011651626.1 uncharacterized protein LOC101205771 isoform X3 [Cucumis sativus]	Cucumis sativus
Cucsat.PASA.G1889	79	XP_004150000.1 transcription factor bHLH110 [Cucumis sativus]	Cucumis sativus
Cucsat.PASA.G19001	67	TYK10100.1 protein PIR [Cucumis melo var. makuwa]	Cucumis melo var. makuwa
Cucsat.PASA.G19046	79	KAA0065380.1 Retrovirus-related Pol polyprotein from transposon TNT 1-94 [Cucumis	Cucumis
Cucsat.PASA.G1908	64	KAA0043274.1 uncharacterized protein E6C27_scaffold110G001610 [Cucumis melo	Cucumis melo
Cucsat.PASA.G19097	68	KAA0047077.1 serine/threonine-protein kinase TIO-like [Cucumis melo var. makuwa]	Cucumis melo var. makuwa
Cucsat.PASA.G19112	48	KAG5559079.1 hypothetical protein RHGRI_008857 [Rhododendron griersonianum]	Rhododendron griersonianum
Cucsat.PASA.G19202	62	XP_011651111.1 kinesin-like protein KIN-12B [Cucumis sativus]	Cucumis sativus
Cucsat.PASA.G19220	68	XP_031741270.1 TMV resistance protein N-like [Cucumis sativus]	Cucumis sativus
Cucsat.PASA.G19283	62	XP_011651111.1 kinesin-like protein KIN-12B [Cucumis sativus]	Cucumis sativus
Cucsat.PASA.G19293	45	VVA13439.1 Hypothetical predicted protein, partial [Prunus dulcis]	Prunus dulcis
Cucsat.PASA.G19336	61	KAA0058369.1 gag/pol protein [Cucumis melo var. makuwa]	Cucumis melo var. makuwa
Cucsat.PASA.G19368	38	KRT77533.1 amino acid/amide ABC transporter membrane protein 1, HAAT family
Cucsat.PASA.G19374	57	TYJ98109.1 CACTA en-spm transposon protein [Cucumis melo var. makuwa]	Cucumis melo var. makuwa
Cucsat.PASA.G19460	93	XP_008458783.2 pseudo histidine-containing phosphotransfer protein 5 [Cucumis	Cucumis
Cucsat.PASA.G19967	52	PKA55902.1 Retrovirus-related Pol polyprotein from transposon TNT 1-94 [Apostasia	Apostasia
Cucsat.PASA.G20070	63	XP_008439062.2 kinesin-like protein KIN-12B [Cucumis melo]	Cucumis melo
Cucsat.PASA.G20093	69	XP_031741741.1 extensin-like [Cucumis sativus]	Cucumis sativus
Cucsat.PASA.G20285	60	XP_031745925.1 LOW QUALITY PROTEIN: histidine kinase 4-like [Cucumis sativus]	Cucumis sativus
Cucsat.PASA.G20329	49	TYK01683.1 putative acyl-activating enzyme 19 isoform X3 [Cucumis melo var.	Cucumis melo var.
Cucsat.PASA.G20362	60	XP_031745925.1 LOW QUALITY PROTEIN: histidine kinase 4-like [Cucumis sativus]	Cucumis sativus
Cucsat.PASA.G20375	59	TYK06564.1 hypothetical protein E5676_scaffold453G00250 [Cucumis melo var.	Cucumis melo var.
Cucsat.PASA.G20411	62	XP_011651111.1 kinesin-like protein KIN-12B [Cucumis sativus]	Cucumis sativus
Cucsat.PASA.G20472	78	KAA0043244.1 Transposon Ty3-G Gag-Pol polyprotein [Cucumis melo var. makuwa]	Cucumis melo var. makuwa
Cucsat.PASA.G2051	39	RVW65318.1 hypothetical protein CK203_058130 [Vitis vinifera]	Vitis vinifera
Cucsat.PASA.G20515	60	XP_031745925.1 LOW QUALITY PROTEIN: histidine kinase 4-like [Cucumis sativus]	Cucumis sativus
Cucsat.PASA.G20516	40	TYJ99326.1 LINE-1 retrotransposable element ORF2 protein [Cucumis melo var.	Cucumis melo var.
Cucsat.PASA.G20591	75	TYK14439.1 uncharacterized protein E5676_scaffold186G00980 [Cucumis melo	Cucumis melo
Cucsat.PASA.G20605	72	KAA0040169.1 putative gag-pol polyprotein [Cucumis melo var. makuwa]	Cucumis melo var. makuwa
Cucsat.PASA.G20652	74	TKY50015.1 Small nuclear ribonucleoprotein E [Spatholobus suberectus]	Spatholobus suberectus
Cucsat.PASA.G20695	55	KAA0063430.1 putative nuclease HARBI1 [Cucumis melo var. makuwa]	Cucumis melo var. makuwa
Cucsat.PASA.G20716	43	XP_038886170.1 uncharacterized protein LOC120076417 [Benincasa hispida]	Benincasa hispida
Cucsat.PASA.G20740	85	KAA0035682.1 DNA/RNA polymerases superfamily protein [Cucumis melo var. makuwa]	Cucumis melo var. makuwa
Cucsat.PASA.G20743	85	KAA0035682.1 DNA/RNA polymerases superfamily protein [Cucumis melo var. makuwa]	Cucumis melo var. makuwa
Cucsat.PASA.G20778	88	KAA0035682.1 DNA/RNA polymerases superfamily protein [Cucumis melo var. makuwa]	Cucumis melo var. makuwa
Cucsat.PASA.G20806	70	KAA0066518.1 Ty3/gypsy retrotransposon protein [Cucumis melo var. makuwa]	Cucumis melo var. makuwa
Cucsat.PASA.G20819	78	XP_008439062.2 kinesin-like protein KIN-12B [Cucumis melo]	Cucumis melo
Cucsat.PASA.G20855	85	KAA0035682.1 DNA/RNA polymerases superfamily protein [Cucumis melo var. makuwa]	Cucumis melo var. makuwa
Cucsat.PASA.G20875	79	KAE8637598.1 hypothetical protein CSA_022681 [Cucumis sativus]	Cucumis sativus
Cucsat.PASA.G20885	62	XP_008459726.1 RGS1-HXK1-interacting protein 1 [Cucumis melo]	Cucumis melo
Cucsat.PASA.G20907	61	KGN55184.1 hypothetical protein Csa_012872 [Cucumis sativus]	Cucumis sativus
Cucsat.PASA.G2120	66	KAE8665704.1 Detected protein of confused Function [Hibiscus syriacus]	Hibiscus syriacus
Cucsat.PASA.G21499	71	KAA0048808.1 kirola-like [Cucumis melo var. makuwa]	Cucumis melo var. makuwa
Cucsat.PASA.G21500	60	KAA0047078.1 reverse transcriptase [Cucumis melo var. makuwa]	Cucumis melo var. makuwa
Cucsat.PASA.G21565	68	TYK24760.1 uncharacterized protein E5676_scaffold266G003230 [Cucumis melo	Cucumis melo
Cucsat.PASA.G21616	76	KAE8652235.1 hypothetical protein Csa_023977, partial [Cucumis sativus]	Cucumis sativus
Cucsat.PASA.G21670	69	XP_031741741.1 extensin-like [Cucumis sativus]	Cucumis sativus
Cucsat.PASA.G23	59	KGN55658.2 hypothetical protein Csa_011478 [Cucumis sativus]	Cucumis sativus
Cucsat.PASA.G233	41	TYK22164.1 peptidyl-prolyl cis-trans isomerase CYP23 isoform X1 [Cucumis	Cucumis
Cucsat.PASA.G2401	100	XP_031742589.1 TPD1 protein homolog 1 isoform X1 [Cucumis sativus]	Cucumis sativus
Cucsat.PASA.G2690	46	KAA0039931.1 LINE-1 retrotransposable element ORF2 protein [Cucumis melo var.	Cucumis melo var.
Cucsat.PASA.G271	47	TYK04295.1 serine/threonine-protein phosphatase 4 regulatory subunit 3-like
Cucsat.PASA.G2725	62	XP_011651111.1 kinesin-like protein KIN-12B [Cucumis sativus]	Cucumis sativus
Cucsat.PASA.G2744	62	KAA0066333.1 zf-CCHC domain-containing protein [Cucumis melo var. makuwa]	Cucumis melo var. makuwa
Cucsat.PASA.G3102	56	XP_023513792.1 uncharacterized protein LOC111778295 [Cucurbita pepo subsp. pepo]	Cucurbita pepo subsp. pepo
Cucsat.PASA.G3153	71	TYK15157.1 Ty3/gypsy retrotransposon protein [Cucumis melo var. makuwa]	Cucumis melo var. makuwa
Cucsat.PASA.G3436	79	XP_023515085.1 pentatricopeptide repeat-containing protein At4g02750-like [Cucurbita	Cucurbita
Cucsat.PASA.G3468	38	KYP51021.1 hypothetical protein KK1_027234 [Cajanus cajan]	Cajanus cajan
Cucsat.PASA.G3762	100	XP_031744753.1 uncharacterized protein LOC101212255 isoform X1 [Cucumis sativus]	Cucumis sativus
Cucsat.PASA.G3857	50	XP_038885794.1 uncharacterized mitochondrial protein AtMg00820-like [Benincasa	Benincasa
Cucsat.PASA.G3956	62	XP_031736681.1 uncharacterized protein LOC116402062 [Cucumis sativus]	Cucumis sativus
Cucsat.PASA.G396	61	KAG7018889.1 hypothetical protein SDJN02_20762, partial [Cucurbita argyrosperma	Cucurbita argyrosperma
Cucsat.PASA.G4035	46	RVW67451.1 putative mitochondrial protein [Vitis vinifera]	Vitis vinifera
Cucsat.PASA.G412	64	KAE8650303.1 hypothetical protein Csa_010836 [Cucumis sativus]	Cucumis sativus
Cucsat.PASA.G4157	59	XP_031741741.1 extensin-like [Cucumis sativus]	Cucumis sativus
Cucsat.PASA.G4362	75	KAA0058859.1 putative mitochondrial protein [Cucumis melo var. makuwa]	Cucumis melo var. makuwa
Cucsat.PASA.G4390	64	KAA0050638.1 Beta-galactosidase [Cucumis melo var. makuwa]	Cucumis melo var. makuwa
Cucsat.PASA.G4782	72	TYK31266.1 hypothetical protein E5676_scaffold455G005560 [Cucumis melo var.	Cucumis melo var.
Cucsat.PASA.G4978	74	XP_008444861.2 uncharacterized protein LOC103488082 [Cucumis melo]	Cucumis melo
Cucsat.PASA.G5016	100	XP_031744753.1 uncharacterized protein LOC101212255 isoform X1 [Cucumis sativus]	Cucumis sativus
Cucsat.PASA.G5089	52	PWA81295.1 transposon Ty3-I Gag-Pol polyprotein [Artemisia annua]	Artemisia annua
Cucsat.PASA.G5146	68	KAA0062449.1 Transposon Ty3-G Gag-Pol polyprotein [Cucumis melo var. makuwa]	Cucumis melo var. makuwa
Cucsat.PASA.G5163	79	XP_016901847.2 cellulose synthase-like protein H1 [Cucumis melo]	Cucumis melo
Cucsat.PASA.G5303	71	VVA40656.1 PREDICTED: Retrovirus-related [Prunus dulcis]	Prunus dulcis
Cucsat.PASA.G5334	67	XP_008465116.2 dolichol-phosphate mannose synthase subunit 3 isoform X7 [Cucumis	Cucumis
Cucsat.PASA.G5426	37	XP_023006961.1 protein yippee-like At3g11230 [Cucurbita maxima]	Cucurbita maxima
Cucsat.PASA.G5502	70	KAA0049776.1 Ty3/gypsy retrotransposon protein [Cucumis melo var. makuwa]	Cucumis melo var. makuwa
Cucsat.PASA.G5516	64	KAE8645898.1 hypothetical protein Csa_023729, partial [Cucumis sativus]	Cucumis sativus
Cucsat.PASA.G5522	62	QWT43326.1 kinesin-like protein KIN12E [Citrullus lanatus subsp. vulgaris]	Citrullus lanatus subsp. vulgaris
Cucsat.PASA.G5533	69	XP_031744465.1 uncharacterized protein LOC116405053 [Cucumis sativus]	Cucumis sativus
Cucsat.PASA.G5637	69	XP_031741741.1 extensin-like [Cucumis sativus]	Cucumis sativus
Cucsat.PASA.G5664	41	XP_022959354.1 uncharacterized protein LOC111460352 isoform X1 [Cucurbita moschata]	Cucurbita moschata
Cucsat.PASA.G5666	62	XP_008458264.1 uncharacterized protein LOC103497732 [Cucumis melo]	Cucumis melo
Cucsat.PASA.G5970	80	XP_031745888.1 uncharacterized protein LOC116406319 [Cucumis sativus]	Cucumis sativus
Cucsat.PASA.G605	71	XP_031737566.1 uncharacterized protein LOC116402457 [Cucumis sativus]	Cucumis sativus
Cucsat.PASA.G6104	73	KAA0067103.1 retrotransposon protein [Cucumis melo var. makuwa]	Cucumis melo var. makuwa
Cucsat.PASA.G6142	78	XP_031743911.1 uncharacterized protein LOC101222799 [Cucumis sativus]	Cucumis sativus
Cucsat.PASA.G6270	48	TYK14764.1 LINE-1 retrotransposable element ORF2 protein [Cucumis melo var.	Cucumis melo var.
Cucsat.PASA.G6497	51	KAA0061441.1 transposon Tf2-1 polyprotein isoform X1 [Cucumis melo var. makuwa]	Cucumis melo var. makuwa
Cucsat.PASA.G6557	99	XP_031736186.1 recQ-mediated genome instability protein 2 isoform X1 [Cucumis	Cucumis
Cucsat.PASA.G6766	71	TYK21876.1 hypothetical protein E5676_scaffold494G00090 [Cucumis melo var.	Cucumis melo var.
Cucsat.PASA.G721	68	KAA0057585.1 Beta-galactosidase [Cucumis melo var. makuwa]	Cucumis melo var. makuwa
Cucsat.PASA.G7403	78	TYJ99709.1 (R)-mandelonitrile lyase 1-like [Cucumis melo var. makuwa]	Cucumis melo var. makuwa
Cucsat.PASA.G741	100	XP_031739211.1 la-related protein 1C-like [Cucumis sativus]	Cucumis sativus
Cucsat.PASA.G757	55	KAG5524392.1 hypothetical protein RHGRI_031150 [Rhododendron griersonianum]	Rhododendron griersonianum
Cucsat.PASA.G7691	68	TYK02195.1 Ty3/gypsy retrotransposon protein [Cucumis melo var. makuwa]	Cucumis melo var. makuwa
Cucsat.PASA.G7748	76	TYK13826.1 putative polyprotein [Cucumis melo var. makuwa]	Cucumis melo var. makuwa
Cucsat.PASA.G7750	76	TYK13826.1 putative polyprotein [Cucumis melo var. makuwa]	Cucumis melo var. makuwa
Cucsat.PASA.G7850	57	KAA0050980.1 Cysteine-rich RLK (receptor-like protein kinase) 8 [Cucumis melo	Cucumis melo
Cucsat.PASA.G7875	78	XP_022158256.1 uncharacterized protein LOC111024790 [Momordica charantia]	Momordica charantia
Cucsat.PASA.G7877	0
Cucsat.PASA.G7958	80	KAA0064261.1 putative nuclease HARBI1 [Cucumis melo var. makuwa]	Cucumis melo var. makuwa
Cucsat.PASA.G8540	80	XP_004141578.1 uncharacterized protein LOC101212716 isoform X2 [Cucumis sativus]	Cucumis sativus
Cucsat.PASA.G8694	98	XP_031737360.1 uncharacterized protein LOC116402241 [Cucumis sativus]	Cucumis sativus
Cucsat.PASA.G8825	68	XP_031745730.1 uncharacterized protein LOC116406187 [Cucumis sativus]	Cucumis sativus
Cucsat.PASA.G8849	54	XP_050940370.1 uncharacterized protein LOC127149278 [Cucumis melo]	Cucumis melo
Cucsat.PASA.G9001	83	XP_016902695.1 uncharacterized protein LOC107991823 [Cucumis melo]	Cucumis melo
Cucsat.PASA.G9056	71	XP_022981268.1 probable LRR receptor-like serine/threonine-protein kinase At1g53440
Cucsat.PASA.G9312	70	KAA0033035.1 Transposon Tf2-6 polyprotein [Cucumis melo var. makuwa]	Cucumis melo var. makuwa
Cucsat.PASA.G967	84	XP_004133728.1 uncharacterized protein At5g08430 [Cucumis sativus]	Cucumis sativus
Cucsat.PASA.G9683	73	KAA0036969.1 Beta-galactosidase [Cucumis melo var. makuwa]	Cucumis melo var. makuwa
Cucsat.PASA.G9795	67	XP_050939349.1 uncharacterized protein LOC127148953 [Cucumis melo]	Cucumis melo
Cucsat.PASA.G9807	56	XP_038880332.1 uncharacterized protein LOC120071973 [Benincasa hispida]	Benincasa hispida
